# Supplementary material for: Genetically engineered magnetic nanocages for cancer magneto-catalytic theranostics
Source: Nat Commun. 2020 Oct 27;11:5421. doi: 10.1038/s41467-020-19061-9 (PMC7591490; doi:10.1038/s41467-020-19061-9)
Supplement: Supplementary file 3 — Source Data [file 41467_2020_19061_MOESM3_ESM.xlsx]

## Sheet: fig3a,e-g
						fig 3a	AMF induced temperature rise
	Time (min)	Water					Avrg	SD		eMIONs					Avrg	SD
	0	25.3	25.4	25.1	25.7	25.3	0.195959	0.195959		24.6	25.1	25	25.3	24.8	0.241661	0.241661
	1	26	25.9	25.8	25.9	25.7	0.10198	0.10198		37.2	37.6	38	37.3	36.8	0.401995	0.401995
	2	26.4	26.3	26.5	26.3	26.3	0.08	0.08		41.5	42	41.8	41.5	41.9	0.205913	0.205913
	3	26.8	26.6	26.9	26.8	26.7	0.10198	0.10198		44.1	44.7	43.9	44	44.2	0.278568	0.278568
	4	27.3	26.9	27.1	27.3	26.9	0.178885	0.178885		45	45.8	45.2	44.9	45.4	0.32	0.32
	5	27.7	27.7	27.3	27.5	27.3	0.178885	0.178885		45.9	46.3	46.1	45.8	46	0.172047	0.172047
	Time (min)	Enc					Avrg	SD		fMIONs					Avrg	SD
	0	25	24.6	25.4	25.1	24.9	0.260768	0.260768		25.1	25.2	24.8	24.7	25.2	0.209762	0.209762
	1	25.6	25.3	25.1	25.3	25.1	0.183303	0.183303		29.9	28.9	28.9	29	29.5	0.397995	0.397995
	2	25.9	25.5	25.5	25.5	25.3	0.195959	0.195959		32.8	32.3	32.2	32.1	32.5	0.248193	0.248193
	3	26.1	25.9	25.8	25.7	25.3	0.26533	0.26533		35.5	35.6	35	35.3	35.9	0.300666	0.300666
	4	26.3	26.3	25.8	25.8	25.6	0.287054	0.287054		37.6	36.1	36.4	37.2	36.8	0.538145	0.538145
	5	26.9	26.2	26	26.1	26.1	0.32619	0.32619		38.9	37.8	37.3	37.9	37.5	0.552811	0.552811
	Time (min)	ferritin					Avrg	SD
	0	25	24.6	25.3	25.2	25	0.24	0.24
	1	25.6	25.2	25.1	25.3	25.3	0.167332	0.167332
	2	25.9	25.7	25.4	25.6	25.3	0.213542	0.213542
	3	26.1	26	25.9	26.1	25.7	0.149666	0.149666
	4	26.3	26	26.1	26.4	26	0.162481	0.162481
	5	26.9	26.2	26.1	26.3	26.3	0.28	0.28
				fig 3e	The relative dissolved O2 in H2O2 (100 μM) after incubation of various concentrations of eMIONs and fMIONs (pH 6.8)
				Fe (μg/mL)	eMIONs					Avrg	SD		fMIONs					Avrg	SD
				0.1	0.35	0.79	1.35	0.54	0.62	0.73	0.340764		0	0.1	0	0.16	0	0.052	0.066453
				0.5	1.56	2.07	1.33	2.14	1.68	1.756	0.307155		0.21	0.13	0.27	0.1	0.37	0.216	0.0974885
				1	3.66	4.02	3.79	3.01	4.41	3.778	0.460843		0.55	0.37	0.69	0.39	0.42	0.484	0.120599
				2	4.45	4.68	3.97	4.03	4.37	4.3	0.265932		0.68	0.77	0.86	0.47	0.58	0.672	0.137317
				5	5.01	4.89	4.77	4.18	4.39	4.648	0.313075		0.89	1.02	0.88	1.2	0.98	0.994	0.115862
				fig 3f	The relative dissolved O2 in H2O2 (100 μM) after incubation in various pH solutions of eMIONs and fMIONs
					eMIONs					Avrg	SD		fMIONs					Avrg	SD
				pH 5.5	2.3	1.98	3.01	1.88	2.09	2.252	0.403851		0.1	0.05	0.19	0.12	0.08	0.108	0.0470744
				pH 6.8	4.55	3.98	4.78	4.2	4.38	4.378	0.276145		0.5	0.43	0.37	0.29	0.61	0.44	0.109545
				pH 7.4	5.09	5.34	6.01	4.99	5.23	5.332	0.359355		1.04	0.89	1.23	1.19	1.42	1.154	0.179176
				fig 3g	The relative dissolved O2 in H2O2 (100 μM) after incubation at various temperatures of eMIONs and fMIONs
							Time (min)	eMIONs (1)	eMIONs (2)	eMIONs (3)	fMIONs (1)	fMIONs (2)	fMIONs (3)
							0	0	0	0	0	0	0
							1	0.32	0.42	0.49	0.12	0.17	0.2
							2	0.63	0.78	1.23	0.19	0.31	0.55
							3	0.93	1.37	2.14	0.23	0.47	0.89
							4	1.44	2.45	3.24	0.37	0.56	1.09
							5	2.05	3.42	3.99	0.4	0.61	1.25
							6	3.14	4.07	4.13	0.42	0.62	1.3
							7	3.58	4.18	4.29	0.41	0.64	1.37
							8	4.14	4.32	4.36	0.45	0.65	1.38
							9	4.35	4.42	4.45	0.44	0.67	1.37
							10	4.33	4.4	4.48	0.43	0.7	1.36
								(1) 25℃	（2）37℃	（3）43℃

## Sheet: fig4b,d,e
			fig 4b	Viabilities of A549 cells receiving different concentration of eMIONs with/without AMF
concentration of Fe (μg/mL)		A549-eMIONs					Avrg	SD		A549-eMIONs+AMF					Avrg	SD
	0	100	103.23	99.71	100.03	100.1	100.614	1.31476		100	100.034	99.03	100.11	102.842	100.403	1.28205
	1	99.26	101.98	99.34	99.14	98.5	99.644	1.20495		99.012	99.023	98.341	99.3	99.87	99.1092	0.494415
	2.5	97.1306	95.24	99.2	97.23	96.54	97.0681	1.28031		92.65	90.302	92.27	92.683	91.59	91.899	0.89019
	5	93.9053	95.305	92.183	95.33	92.086	93.7619	1.42564		78.897	80.093	77.42	75.381	83.192	78.9966	2.62189
	7.5	90.3007	89.19	91.283	90.128	89.404	90.0611	0.741015		70.564	72.582	67.32	69.013	72.84	70.4638	2.10387
	10	85.7552	81.09	85.31	87.038	86.22	85.0826	2.07664		61.987	57.392	55.39	68.04	63.205	61.2028	4.46502
	20	71.6135	75.01	70.982	69.328	71.298	71.6463	1.85756		32.562	39.75	31.483	30.19	27.43	32.283	4.10868
			fig 4d	Detection of apoptosis and HIF-1α related pathways in A549 cells after different treatments by Western blot
				fig 4d	Bands' densitometry normalizd to Actin (=1)
		Blank			Avrg	SD		eMIONs			Avrg	SD		eMIONs+AMF			Avrg	SD
	Hsp70	0.130684	0.14309	0.26834	0.180705	0.0621742		0.152795	0.198552	0.236921	0.196089	0.0343884		0.362993	0.25426	0.322393	0.313215	0.0448619
	Bid	0.34352	0.31272	0.25147	0.30257	0.0382585		0.346968	0.460668	0.499468	0.435701	0.0647125		0.636684	0.555084	0.59634	0.596036	0.0333138
	tBid	0.015838	0.020811	0.042627	0.0264253	0.0116348		0.145022	0.106792	0.0655	0.105771	0.0324727		0.197204	0.185169	0.192468	0.191614	0.00495027
	BAX	0.035421	0.053211	0.044811	0.044481	0.00726648		0.030516	0.092501	0.063135	0.0620507	0.0253169		0.107038	0.113532	0.102742	0.107771	0.00443536
	Cyt C	0.605035	0.535097	0.655067	0.5984	0.0492018		0.69948	0.65848	0.67942	0.679127	0.0167395		0.92993	0.918008	0.898965	0.915634	0.0127523
	Cas-3	0.380731	0.619723	0.530733	0.510396	0.0986222		0.349102	0.339131	0.329198	0.339144	0.00812578		0.58683	0.48498	0.50883	0.52688	0.0434949
	Cl.Cas-3	0.021972	0.054731	0.03171	0.0361377	0.0137354		0.0596	0.07442	0.03242	0.05548	0.0173922		0.15047	0.10107	0.11189	0.121143	0.0212023
	HIF 1α	1.06243	0.98107	1.07281	1.03877	0.0410187		0.571405	0.43589	0.541605	0.5163	0.0581454		0.3795	0.319543	0.317593	0.338879	0.0287347
	VEGF	0.87536	0.86579	0.85521	0.865453	0.00822965		0.461122	0.412309	0.392889	0.422107	0.0287046		0.26653	0.25065	0.24965	0.25561	0.00773239

## Sheet: fig5e,g,j
					fig 5e	MRI signal of liver, kidney and tumor regions
		MRI signal of Liver	T2 signal	BG	SNR	Relative SNR ratio (%)			MRI signal of Kidney	T2 signal	BG	SNR	Relative ratio (%)			MRI signal of Tumor	T2 signal	BG	SNR	Relative ratio (%)
	1#	pre	46.9	6.9	6.7971	100		1#	pre	110	4.98	22.0884	100		1#	pre	89	6.34	14.0379	100
		3h	23.1	10.5	2.2	32.3667			3h	109	5.7	19.1228	86.5742			3h	63	5.88	10.7143	76.3242
		6h	35.2	10.2	3.45098	50.7714			6h	76	12.3	6.17886	27.9734			6h	46.3	6.03	7.67828	54.6969
		9h	36.8	7.38	4.98645	73.3614			9h	91.5	6.41	14.2746	64.6249			9h	51.5	6.2	8.30645	59.1718
		12h	28.3	4.95	5.71717	84.1119			12h	104	6.45	16.124	72.9979			12h	64	6.1	10.4918	74.7394
		24h	42	6.94	6.05187	89.0361			24h	92.1	5.11	18.0235	81.5972			24h	63.9	5.81	10.9983	78.3473
	2#	pre	56.9	7.38	7.71003	100		2#	pre	117	5.32	21.9925	100		2#	pre	93.3	5.98	15.602	100
		3h	15.7	6.5	2.41538	31.3278			3h	129	6.34	20.347	92.518			3h	69.1	6.3	10.9683	70.3003
		6h	32.8	8.22	3.99027	51.7543			6h	47	6.3	7.46032	33.9221			6h	42	5.3	7.92453	50.7917
		9h	31.8	5.31	5.9887	77.6742			9h	81.5	5.77	14.1248	64.2255			9h	59	6.21	9.50081	60.8948
		12h	40.3	6.53	6.17152	80.0453			12h	101.3	6.37	15.9027	72.3096			12h	62.4	5.49	11.3661	72.8504
		24h	54	7.57	7.13342	92.5214			24h	105.5	5.19	20.3276	92.4296			24h	61.2	5.11	11.9765	76.7627
	3#	pre	36.9	5.8	6.36207	100		3#	pre	97.8	5.3	18.4528	100		3#	pre	107.7	6.02	17.8904	100
		3h	20.7	8.5	2.43529	38.2783			3h	100	6.26	15.9744	86.5691			3h	77.9	5.3	14.6981	82.1566
		6h	23.8	6.32	3.76582	59.1918			6h	39.2	8.3	4.72289	25.5944			6h	68.5	6.2	11.0484	61.7561
		9h	34.8	8.25	4.21818	66.302			9h	99.5	9.01	11.0433	59.846			9h	81.5	6.7	12.1642	67.9929
		12h	28	5.07	5.52268	86.8064			12h	84	5.4	15.5556	84.299			12h	84	5.75	14.6087	81.6568
		24h	38.3	6.68	5.73353	90.1206			24h	106.4	6.25	17.024	92.2569			24h	93.7	6.11	15.3355	85.7194
					fig 5g	PAI signal of oxyhemoglobin saturation at tumor regions
			O2	PBS			Avrg	SD		fMIONs			Avrg	SD		eMIONs			Avrg	SD
			pre	0.324	0.168	0.301	0.264333	0.0687621		0.317	0.184	0.297	0.266	0.0585548		0.25	0.283	0.196	0.243	0.0358608
			6h	0.319	0.278	0.288	0.295	0.0174547		0.6	0.357	0.349	0.435333	0.116483		1.17	1.395	1.16	1.24167	0.1085
			12h	0.309	0.281	0.316	0.302	0.0151217		0.42	0.591	0.33	0.447	0.10825		2.3	1.975	2.19	2.155	0.134969
			24h	0.34	0.249	0.251	0.28	0.0424343		0.532	0.343	0.354	0.409667	0.0866192		3.89	3.54	3.01	3.48	0.361755
					fig 5j	Tumor growth curves normalized to day 0 (=1)
			Time (day)	PBS	SD	N		EMIONs	SD	N		EMIONs+AMF	SD	N		FMIONs	SD	N		FMIONs+AMF	SD	N		Only AMF	SD	N
			0	1	0.154	5		1	0.023	5		1	0.1589	5		1	0.236	5		1	0.174	5		1	0.1123	5
			2	1.4365	0.4586	5		1.325	0.42	5		1.2356	0.181164	5		1.3765	0.2586	5		1.5365	0.4586	5		1.47232	0.2343	5
			4	2.85515	0.853422	5		1.62165	0.474994	5		1.44855	0.088124	5		3.05515	0.653422	5		2.65515	0.653422	5		2.6798	0.653422	5
			6	3.56915	0.822406	5		2.37302	0.012965	5		1.2453	0.02	5		3.66915	0.722406	5		3.25692	0.622406	5		3.6033	0.722406	5
			8	4.88244	1.19299	5		2.90686	0.678062	5		1.0235	0.020677	5		4.58824	1.09299	5		4.38244	1.19299	5		4.98245	0.992993	5
			10	6.68061	1.31885	5		4.05103	0.084809	5		0.8956	0.069219	5		6.38061	1.71885	5		6.08061	1.31885	5		7.08061	1.01885	5
			12	8.01793	1.18923	5		4.6895	0.815642	5		0.7658	0.062386	5		7.41793	1.18923	5		7.01793	1.18923	5		7.91793	1.08923	5
			14	9.06999	0.955475	5		5.3256	1.15159	5		0.7024	0.032116	5		8.66999	0.755475	5		7.86999	0.955475	5		9.107	0.76832	5

## Sheet: fig6c, e,i
				fig 6c	MRI signal of HCC
		Pre				After injection
		T2 signal	BG	SNR		T2 signal	BG	SNR
	1#	72	6.32	11.3924		32	6.07	5.27183
	2#	86	6.1	14.0984		41	5.2	7.88462
	3#	77	7.21	10.6796		27	5.09	5.30452
				fig 6e	Growth curves for tumors normalized to day 0 (=1)
		PBS			eMIONs			eMIONs+AMF
		Avrg	SD	N	Avrg	SD	N	Avrg	SD	N
	0	1	0.26	3	1	0.23	3	1	0.39	5
	5	5.45	2.09	3	2.98	1.98	3	1.78	0.79	5
	9	13.89	4.98	3	6.34	2.67	3	2.62	1.68	5
	14	18.37	7.38	3	12.52	4.29	3	5.79	2.01	5
				fig 6i	Liver function detection after therapy
		AST (pg/mL)					Avrg	SD			ALT (pg/mL)					Avrg	SD
	PBS	402.7	378.5	392.3			391.167	9.91206			217	232.4	179.9			209.767	22.0349
	eMIONs	336.7	298.3	318.2			317.733	15.6802			138.3	159.5	133			143.6	11.4493
	eMIONs+AMF	185.3	232.4	252	303.6	267	248.06	38.9894			78.4	83.2	79.1	95.4	115.3	90.28	37.4542
